# Supplementary material for: Intraoperative Assessment of Tumor Margins in Tissue Sections with Hyperspectral Imaging and Machine Learning
Source: Cancers (Basel). 2022 Dec 29;15(1):213. doi: 10.3390/cancers15010213 (PMC9818424; doi:10.3390/cancers15010213)
Supplement: Supplementary file 1 [file cancers-15-00213-s001.zip]

Archive with 1 entries (1 files):
- cancers-2074685-supplementary.pdf
